# Supplementary material for: Does the Biosocial Model Explain the Emergence of Status Differences in Conversations among Unacquainted Men?
Source: PLoS One. 2015 Nov 20;10(11):e0142941. doi: 10.1371/journal.pone.0142941 (PMC4654577; doi:10.1371/journal.pone.0142941)
Supplement: S1 Table — (XLSX) [file pone.0142941.s001.xlsx]

## Sheet: Study 1
Study 1: Not competitive
Subject ID	Triad	Seat	FinalRank	TestosteronePrior pg/mL	CortisolPrior μg/dL	TestosteronePost	CortisolPost	AAPrior	AAPost	TBVDuringAfrica	TBVDuringConversation	BPMDuringAfrica	BPMDuringConversation	RatioTBV(Talk/Listen)	RatioBPM(Talk/Listen)
l4111a	A	L	3	350.997	0.105	104.923	0.1025			1	0.64	88	89	0.47	0.97
c4111a	A	C	1	56.792	0.3485	80.844	0.362			1	0.67	131	123	1.09	0.93
r4111a	A	R	2	175.577	0.1855	147.296	0.1405			1	0.72	74	76	0.89	0.99
l410a	C	L	1	84.031	0.184	91.5135	0.178			1	0.85	157	150	0.84	1.07
c410a	C	C	2	87.9025	0.0805	110.32	0.0895			1	1.41	59	64	1.21	1.03
r410a	C	R	3	66.8025	0.1035	76.7455	0.12			1	0.83	89	96	0.76	1.06
l442a	B	L	3	66.4115	0.061	68.587	0.0645			1	0.93	79	83	0.56	1.05
c442a	B	C	1	113.044	0.4065	113.492	0.362			1	0.37	82	87	0.81	1.02
r442a	B	R	2	108.727	0.145	107.209	0.1265			1	0.49	59	73	0.81	1.07
l441a	D	L	3	112.968	0.1275	71.265	0.062			1	0.64	92	107	0.88	1.17
c441a	D	C	1.5	95.5925	0.241	100.586	0.2155			1	1.37	85	82	1.09	1.03
r441a	D	R	1.5	122.03	0.446	136.31	0.3785			1	0.97	76	76	0.93	1
l4112a	E	L	1	95.062	0.2165	88.327	0.181			1	0.87	133	135	1.17	1.03
c4112a	E	C	2	86.4695	0.2805	96.381	0.3885			1	0.72	60	63	0.91	1.05
r4112a	E	R	3	65.783	0.0655	99.562	0.0935			1	0.39	49	51	0.4	1.16
L1016	F	L	2	143	0.12	166	0.17	40	12	1	0.32	74	78	0.88	1.05
C1016	F	C	1	119	0.15	129	0.18	29	71	1	1.2	90	96	1.1	1.05
R1016	F	R	3	231	0.25	206	0.18	70	49	1
L1017	G	L	1	139	0.11	119	0.09	18	60	1	0.62	83	84	0.91	1.05
C1017	G	C	3	142	0.09	170	0.07	42	413	1	0.46	62	71	0.82	1.15
R1017	G	R	2	106	0.06	117	0.07	51	275	1	1.86	71	78	0.85	1.03
L1023	H	L	3	109	0.32	109	0.32	108	108	1	1	80	84	0.75	1.22
C1023	H	C	1.5	175	0.12	139	0.07	137	298	1	1.6	75	92	0.95	1.2
R1023	H	R	1.5	173	0.24	169	0.15	342	191	1	1.33	87	99	1.19	1.07
L1023-2	I	L	1	118	0.37	163	0.48	86	62	1	0.47	84	85	0.88	1.02
C1023-2	I	C	2	106	0.13	151	0.15	160	119	1	0.74	77	82	0.97	1.04
R1023-2	I	R	3	214	0.21	326	0.36	175	25	1	0.79	73	80	0.67	1.05
L1106	J	L	3	147	0.24	162	0.23	108	74	1	0.48	67	71	0.48	1.09
C1106	J	C	2	145	0.13	195	0.19	50	141	1	0.76	96	95	0.91	1.05
R1106	J	R	1	104	0.1	129	0.1	81	23	1	1.3	77	88	0.93	1.07

## Sheet: Study 2
Study 2: Competitive
Subject ID	Triad	Seat	FinalRank	TestisteronePrior pg/mL	CortisolPrior μg/dL	TestosteronePost	CortisolPost	AAPriorU/mL	AAPost	TBVDuringAfrica	TBVDuringConversation	BPMDuringAfrica	BPMDuringConversation	RatioTBV(Talk/Listen)	RatioBPM(Talk/Listen)
L1107-1	M	L	2	160	0.29	136	0.2	53	53	1	0.36	77	112	0.98	1.05
C1107-1	M	C	1	103	0.18	52	0.07	20	9	1	1.29	61	70	1.23	0.93
R1107-1	M	R	3	152	0.23	186	0.39	32	45	1	0.42	62	69	0.93	1.05
L1107-2	N	L	1.5	119	0.14	116	0.16	54	27	1	0.6	73	81	0.85	1.08
C1107-2	N	C	1.5	207	0.27	136	0.17	63	55	1	0.56	85	90	0.94	1.02
R1107-2	N	R	3	177	0.16	207	0.17	77	145	1	0.23	77	87	0.66	1.07
L1120-1	O	L	3	98	0.11	109	0.12	32	29	1	0.3	62	77	0.74	1.12
C1120-1	O	C	1.5	306	0.19	299	0.14	21	47	1	1.09	75	85	0.92	1.06
R1120-1	O	R	1.5	150	0.4	134	0.21	15	26	1	0.46	85	88	0.95	1.01
L1120-2	P	L	2	93	0.08	112	0.09	83	90	1	0.27	55	66	0.91	1.1
C1120-2	P	C	2	128	0.21	122	0.15	63	53	1	0.78	93	113	0.65	1.05
R1120-2	P	R	2	105	0.13	138	0.26	75	64	1	0.59	87	90	0.88	0.98
L1121	Q	L	1	104	0.1	98	0.2	12	43	1	0.23	77	74	1	0.97
C1121	Q	C	2	96	0.09	128	0.1	21	32	1	0.74	80	81	0.84	1.06
R1121	Q	R	3	148	0.16	167	0.15	95	150	1	2.23	69	67	0.93	0.97
